# Supplementary material for: Assessing fall risk and equilibrium function in patients with age-related macular degeneration and glaucoma: An observational study
Source: PLoS One. 2024 Apr 1;19(4):e0301377. doi: 10.1371/journal.pone.0301377 (PMC10984400; doi:10.1371/journal.pone.0301377)
Supplement: S1 Data — (XLSX) [file pone.0301377.s001.xlsx]

## Sheet: 原本
study_id	disease	severity_rt	severity_lt	va_rt	va_lt	gender	age	ett	okn_rt	okn_lt	hit_rt	hit_lt	kataashi_rt	kataashi_lt	tentou	fes-1	dhi_p	dhi_e	dhi_f	abc	hads_a	hads_d	v_romberg	heigan_rr	gaishu_s_kai	gaishu_s_hei	tanikiseki_kai	tanikiseki_hei	gaishu_s_kai01	gaishu_s_hei01	tanikiseki_kai01	tanikiseki_hei01
1	AMD	1.5	0.4	1.5	0.4	male	62	Normal	Normal	Normal	0	0	30	30	0	25	2	0	0	100	6	5	3.25	2.54	2.46	5.01	1.69	2.55	0	0	0	0
2	Glaucoma	-4.73	-3.04	1.2	1.2	male	64	Normal	Normal	Normal	0	0		30	0	18	0	0	0	100	4	10	1.99	1.17	4.23	4.13	2.11	3.1	0	0	0	0
3	AMD	0.06	0.8	0.06	0.8	female	80	Saccadic			0	0	5	7	0	21	4	0	2	83.8	7	6	1.68	1.08	4.64	8.05	2.68	4.04	0	0	0	1
4	AMD	0.15	1	0.15	1	male	82	Normal	Normal	Normal	0	0	4	4	0	27	0	0	6	64.4	9	8	2.24	5.43	4.63	3.56	1.86	2.58	0	0	0	0
5	Glaucoma	0.57	-2.11	1.2	1.2	female	57	Normal	Normal	Normal	0	0	5	6	3	23	6	12	6	92.5	7	5	2.64	2.19	6.78	6.01	1.56	2.22	1	0	0	0
6	Glaucoma	1.02	-2.68	1.5	1.2	male	66	Normal	Normal	Normal	0	0	3	4	0	24	2	0	2	92.5	5	11	1.38	1.7	7.83	10.6	2.28	2.5	1	0	0	0
7	AMD	0.7	1	0.7	1	male	66	Normal	Normal	Normal	0	0	30	30	0	20	4	0	0	99.4	3	5	2.07	2.66	5.65	9.05	1.33	1.68	0	0	0	0
8	Glaucoma	-3.88	-3.93	1.5	1.2	female	69	Saccadic	Saccadic	Saccadic	0	0	30	14	0	19	0	0	0	96.9	4	5	1.89	2.06	5.43	3.19	1.14	1.48	0	0	0	0
9	Glaucoma	-4.7	-6.22	0.8	0.7	female	79	Ataxic			0	0			0	28	8	4	4	86.9	7	8	1.33	1.48	4.5	2.56	2.18	2.37	0	0	0	0
10	AMD	0.9	0.3	0.9	0.3	male	76	Normal	Normal	Normal	0	0	3	15	0	29	2	6	4	91.9	2	5	1.75	2.74	3.98	4.2	2.26	2.74	0	0	0	0
11	AMD	0.08	0.9	0.08	0.9	male	81	Normal	Normal	Normal	0	0	3	3	0	24	0	20	24	96.3	4	6	2	2.5	2.56	5.36	2.32	3.02	0	0	0	0
12	Glaucoma	-7.61	-5.38	1.2	1.2	male	77	Normal	Normal	Normal	0	0	30	20	0	17	0	0	0	100	4	4	1.5	1.38	6.73	6.07	3.28	3.76	0	0	0	0
13	Glaucoma	-5.84	-4.11	1.2	0.7	male	69	Saccadic	Normal	Normal	0	0	6	8	0	27	0	0	0	97.5	7	10	1.87	2.14	3.95	4.18	2.73	3.05	0	0	0	0
14	AMD	1.2	0.9	1.2	0.9	female	67	Saccadic	Normal	Normal	0	0	30	30	0	34	4	4	6	78.1	11	4	1.47	1.68	3.59	7.6	1.21	1.62	0	0	0	0
15	Glaucoma	-4.89	-4.03	1	1	female	75	Saccadic	Saccadic	Normal	0	0	30	30	0	21	0	0	0	93.8	1	1	1.2	2.37	3.41	2.12	1.35	1.53	0	0	0	0
16	Glaucoma	-28.83	-15.84	0.4	0.8	male	65	Normal	Normal	Normal	0	0	10	14	0	22	0	0	0	100	2	6	1.58	1.45	9.86	8.32	4.03	4.79	1	0	1	1
17	AMD	1	0.6	1	0.6	male	76	Normal	Normal	Normal	0	0	30	30	0	20	0	0	0	100	5	3	1.83	0.76	4	11.52	2.25	5.12	0	0	0	0
18	Glaucoma	-4.76	-2.25	1.2	1.5	male	58	Normal	Normal	Normal	0	0	30	30	0	18	0	0	0	100	5	5	1.64	1.72	3.08	3.58	1.48	1.77	0	0	0	0
19	Glaucoma	-2.51	-7.62	1.2	1.2	male	71	Normal	Normal	Normal			30	7	0	17	0	0	0	100	8	11	1.18	2.08	17.14	11.73	2.26	2.16	1	0	0	0
20	Glaucoma	-1.75	-2.44	1	1	male	62	Normal	Normal	Normal	0	0	30	30	0	21	0	0	0	98.1	7	4	1.42	2.52	5.86	5.1	1.84	1.96	0	0	0	0
21	AMD	1.5	1.2	1.5	1.2	female	58	Normal	Normal	Normal	0	0	30	30	0	19	4	0	2	98.8	10	2	1.88	1.69	3.03	5.02	1.34	2.56	0	0	0	0
22	Glaucoma	-2.89	-1.45	1.5	1.5	female	67	Normal	Normal	Normal	0	0	30	30	0	29	0	0	0	97.5	3	2	1.12	1.65	5.02	4.07	1.78	1.97	0	0	0	0
23	Glaucoma	-7	-2.3	1.5	1.2	female	57	Normal	Normal	Normal	0	0	30	30	0	24	0	0	0	93.8	11	7	1.68	1.65	5.42	4.65	1.88	2.49	0	0	1	0
24	AMD	0.3	1.2	0.3	1.2	male	79	Normal	Normal	Normal	0	0	30	30	0	29	2	0	0	100	6	4	2.22	1.99	2.09	3.16	1.47	2.21	0	0	0	0
25	Glaucoma	-3.2	-7.33	0.7	0.9	female	63	Normal	Normal	Normal	0	0	30	6	0	40	14	22	24	64.4	15	8	2.26	5.3	2.63	3.08	1.13	1.16	0	0	0	0
26	Glaucoma	-8.36	-9.61	0.8	0.9	female	81	Saccadic	Saccadic	Normal	1	0	9	16	0	23	2	2	0	85.6	9	5	1.13	1.23	5.87	5.73	2.73	3.73	0	0	0	0
27	AMD	0.8	1.2	0.8	1.2	male	79	Normal	Normal	Normal	0	0	6	5	0	32	8	6	4	91.9	12	8	1.72	1.31	5.84	14	2.25	3.57	0	0	0	0
28	Glaucoma	0.04	1.54	1.2	1.2	female	61	Normal	Normal	Normal	0	0	30	30	0	17	0	0	0	98.8	3	7	1.25	1.83	3.31	2.37	1.77	1.74	0	0	0	0
29	AMD	1.2	0.15	1.2	0.15	male	78	Normal	Normal	Normal	0	0	25	30	0	19	0	0	0	91.9	7	8	2.27	3.33	5.05	4.56	2.2	2.41	0	0	0	0
30	Glaucoma	-1.24	-1.09	1.2	1.2	male	81	Normal	Normal	Normal	0	0	14	15	0	27	2	0	0	74.4	4	8	2.96	2.24	6.83	7.1	3.17	4.46	0	0	0	0
31	Glaucoma	-6.52	-10.51	1.2	1	male	70	Normal	Normal	Normal	0	0	25	13	0	21	0	0	0	92.5	5	8	2.03	2.43	3.92	6.18	2.65	3.3	0	0	0	0
32	Glaucoma	-1.12	-0.85	1.5	1.5	male	60	Normal	Normal	Normal	0	0	30	30	0	20	6	0	0	96.3	6	6	1.66	1.94	6.43	5.39	1.59	1.87	0	0	0	0
33	Glaucoma	-0.67	0	1.2	1	male	68	Saccadic	Normal	Normal	0	0	5	30	0	18	0	0	0	98.1	1	4	2.39	1.95	3.29	10.72	1.88	3.01	0	0	0	0
34	AMD	0.7	0.9	0.7	0.9	male	82	Normal	Normal	Normal	0	0	27	26	0	26	0	0	0	96.9	4	10	1.77	1.41	3.3	6.08	1.52	2.75	0	0	0	0
35	AMD	1	0.5	1	0.5	female	68	Normal	Normal	Normal	1	0	30	30	1	18	0	0	0	95	4	4	1.44	2.06	4.26	3.68	1.27	1.5	0	0	0	0
36	Glaucoma	-0.94	1	1.5	1.2	female	45	Normal	Normal	Normal	0	0	30	30	0	25	4	2	0	85.6	5	5	1.48	1.72	2.7	4.54	1.16	1.35	0	0	0	0
37	AMD	0.09	0.9	0.09	0.9	male	84	Normal	Normal	Normal	0	0	12	30	0	21	6	2	2	94.4	0	2	3.35	1.89	4.89	8.38	2.31	3.96	0	0	0	0
38	Glaucoma	1.05	1.72	1.2	1.2	male	62	Normal	Normal	Normal	0	0	30	7	0	25	0	0	0	93.8	4	9	3.99	1.62	2.87	19.31	1.86	6.24	0	1	0	1
39	AMD	0.4	1.5	0.4	1.5	male	71	Saccadic	Normal	Normal	0	0	30	30	0	33	2	2	2	97.5	8	7	2.07	1.27	5.14	9.25	2.14	3.74	0	0	0	0
40	Glaucoma	-5.21	-14.5	0.7	0.9	female	54	Saccadic	Normal	Normal	0	0	20	30	2	40	18	14	14	63.1	7	6	1.6	3.45	2.35	3.27	1.54	1.7	0	0	0	0
41	Glaucoma	-0.27	-1.44	1.2	1.2	male	66	Normal	Normal	Normal	0	0	30	27	0	29	0	0	0	97.5	6	8	1.25	2.93	1.23	1.54	0.81	1.04	0	0	0	0
42	AMD	0.5	1.5	0.5	1.5	male	72	Normal	Normal	Normal	0	0	30	30	0	20	4	0	0	95.6	6	5	2.42	1.82	5.46	9.88	1.67	2.75	0	0	0	0
43	Glaucoma	0.42	-0.53	1.2	1.2	male	56	Saccadic	Normal	Normal	0	0	30	30	0	21	0	0	0	100	2	3	1.85	2.39	1.73	3.32	1.21	1.63	0	0	0	0
44	AMD	1.2	1.2	1.2	1.2	male	83	Normal	Normal	Normal	1	0	4	4	0	29	0	0	0	70	6	4	1.31	1.38	4.14	12.21	1.96	2.96	0	0	0	0
45	AMD	1.2	0.8	1.2	0.8	male	81	Normal	Normal	Normal	0	0	5	30	0	16	6	0	8	80.6	2	9	1.8	1.95	3.89	4.7	2.5	2.68	0	0	0	0
46	AMD	0.6	1.2	0.6	1.2	male	71	Normal	Normal	Normal	0	0	30	30	0	28	2	0	6	71.9	2	9	2.14	1.85	5.94	5.39	1.94	2.6	0	0	0	0
47	Glaucoma	0.75	-0.83	1.5	0.9	female	57	Normal	Normal	Normal	0	0	30	30	0	24	0	0	2	85	13	7	1.76	3.8	2.11	2.5	0.82	0.79	0	0	0	0
48	AMD	0.01	1.5	0.01	1.5	male	70	Saccadic	Normal	Normal	0	0	30	30	0	33	0	4	6	95	8	9	1.35	1.87	5.51	8.79	2.61	3.67	0	0	0	0
49	Glaucoma	-6.44	-2.46	1.5	1.5	female	64	Normal	Normal	Normal	0	1	30	30	0	25	0	0	0	96.3	5	6	1.68	1.94	2.84	2.64	1.18	1.66	0	0	0	0
50	Glaucoma	-0.87	-1.28	1.5	1.5	female	67	Normal	Normal	Normal	0	0	30	15	0	37	0	0	0	59.4	6	1	1.61	2.66	4.54	7.7	1.58	2.05	0	0	0	0
51	Glaucoma	-1.94	-1.81	1.2	1.2	female	40	Normal	Normal	Normal	0	0	12	15	0	26	2	0	0	99.4	2	7	2.07	1.96	4.57	9.29	2.08	3.38	0	1	1	1
52	AMD	0.1	0.9	0.1	0.9	female	75	Saccadic	Normal	Normal	0	0	30	13	0	19	0	0	0	97.5	2	4	1.34	1.61	14.58	13.9	2.95	3.5	1	1	1	1
53	AMD	0.7	1.5	0.7	1.5	male	77	Normal	Normal	Normal	0	0	30	30	0	37	0	0	0	94.4	6	8	1.76	4.68	2.75	1.77	1.24	1.29	0	0	0	0
54	AMD	0.3	1.5	0.3	1.5	male	70	Saccadic	Normal	Normal	1	0	4	15	0	32	8	24	24	96.9	6	4	2.05	3.14	4.39	9.73	1.69	2.16	0	0	0	0
55	AMD	1.2	1.5	1.2	1.5	male	79	Normal	Normal	Normal	0	0	30	30	0	22	0	0	0	100	2	0	1.58	1.53	16.26	10.18	2.59	2.55	1	0	0	0
56	AMD	1.5	0.8	1.5	0.8	male	73	Normal	Normal	Normal	0	0	30	30	0	20	4	4	4	100	8	9	1.61	2.35	3.51	5.4	1.47	1.9	0	0	0	0
57	AMD	0.4	0.05	0.4	0.05	male	78	Normal	Normal	Normal	1	1	3	4	1	16	0	0	0	81.9	5	11	1.08	1.28	2.23	3.92	1.38	1.97	0	0	0	0
58	AMD	0.9	1	0.9	1	female	78	Normal	Normal	Normal	0	1	30	5	0	47	4	2	6	76.9	4	7	2.17	2.51	6.54	7.46	2.07	2.74	0	0	0	0
59	AMD	1.5	1.2	1.5	1.2	male	65	Normal	Normal	Normal	0	0	30	30	0	17	0	0	0	97.5	3	10	1.36	1.58	2.63	7.03	1.87	3.6	0	0	0	0
60	AMD	1.5	0.6	1.5	0.6	male	72	Normal	Normal	Normal	0	1	30	30	0	20	0	0	0	98.8	5	6	2.24	2.59	2.07	4.17	1.54	2.48	0	0	0	0

## Sheet: 凡例
disease	ett	okn	gender
黄斑変性	Normal	Normal	男
緑内障	Saccadic	Saccadic	女
	Ataxic
